# Supplementary material for: Visualization of microwave near-field distribution in sodium chloride and glucose aqueous solutions by a thermo-elastic optical indicator microscope
Source: Sci Rep. 2021 Jan 28;11:2589. doi: 10.1038/s41598-020-80328-8 (PMC7843988; doi:10.1038/s41598-020-80328-8)
Supplement: Supplementary file 2 — Supplementary Information 2. [file 41598_2020_80328_MOESM2_ESM.xlsx]

## Sheet: NaCl
	GHz (real)										GHz (imag)										GHz (loss tangent)
mg/ml	7	8	9	10	11	12	13	14	15	16	7	8	9	10	11	12	13	14	15	16	7	8	9	10	11	12	13	14	15	16
0	69.3485	66.6929	63.9382	61.139	58.3413	55.5832	52.8943	50.2968	47.8064	45.4333	26.3319	28.7533	30.8259	32.5609	33.9778	35.1019	35.9615	36.5859	37.0041	37.244	0.379704	0.431129	0.482121	0.532572	0.582398	0.631521	0.679875	0.7274	0.774042	0.819751
1	69.2085	66.5649	63.8221	61.0343	58.2476	55.4996	52.82	50.231	47.7483	45.382	26.5933	28.9642	30.9982	32.703	34.0962	35.2015	36.046	36.6584	37.0671	37.2992	0.384249	0.435127	0.485697	0.535813	0.585367	0.634265	0.682431	0.729797	0.776303	0.821895
2	69.0687	66.437	63.7061	60.9297	58.1537	55.4159	52.7456	50.165	47.6899	45.3305	26.8539	29.1746	31.17	32.8447	34.2141	35.3006	36.1303	36.7307	37.1298	37.3542	0.3888	0.439132	0.489278	0.539059	0.58834	0.637013	0.684991	0.732198	0.778567	0.824041
3	68.9291	66.3092	63.59	60.825	58.0598	55.332	52.671	50.0989	47.6314	45.2788	27.1139	29.3844	31.3413	32.9859	34.3318	35.3995	36.2142	36.8027	37.1922	37.4089	0.393359	0.443142	0.492865	0.542309	0.591317	0.639765	0.687554	0.734601	0.780833	0.826189
4	68.7895	66.1815	63.474	60.7202	57.9658	55.248	52.5963	50.0326	47.5727	45.227	27.3731	29.5937	31.5121	33.1268	34.449	35.498	36.2978	36.8744	37.2543	37.4633	0.397925	0.447159	0.496457	0.545565	0.594299	0.642521	0.690121	0.737007	0.783102	0.82834
5	68.6502	66.0539	63.358	60.6155	57.8718	55.164	52.5214	49.9661	47.5138	45.1749	27.6316	29.8023	31.6825	33.2673	34.5659	35.5963	36.3811	36.9458	37.3161	37.5175	0.402498	0.451182	0.500055	0.548825	0.597285	0.645281	0.692691	0.739417	0.785374	0.830494
6	68.511	65.9263	63.242	60.5107	57.7776	55.0798	52.4464	49.8995	47.4548	45.1226	27.8894	30.0104	31.8524	33.4074	34.6825	35.6942	36.4641	37.0169	37.3777	37.5713	0.407079	0.455212	0.503659	0.55209	0.600275	0.648045	0.695265	0.741829	0.787649	0.832649
7	68.3719	65.7989	63.126	60.4059	57.6834	54.9955	52.3712	49.8327	47.3955	45.0702	28.1464	30.218	32.0218	33.547	34.7987	35.7917	36.5469	37.0877	37.439	37.6249	0.411667	0.459248	0.507268	0.55536	0.60327	0.650812	0.697842	0.744245	0.789926	0.834807
8	68.233	65.6715	63.0101	60.3011	57.5892	54.9111	52.296	49.7657	47.3361	45.0175	28.4028	30.4249	32.1907	33.6863	34.9145	35.889	36.6293	37.1583	37.5	37.6782	0.416262	0.46329	0.510882	0.558635	0.606269	0.653583	0.700423	0.746664	0.792207	0.836968
9	68.0943	65.5442	62.8942	60.1963	57.4949	54.8266	52.2206	49.6986	47.2765	44.9647	28.6584	30.6313	32.3592	33.8252	35.03	35.9859	36.7114	37.2285	37.5607	37.7313	0.420864	0.467338	0.514502	0.561914	0.609273	0.656359	0.703007	0.749086	0.79449	0.839131
10	67.9557	65.417	62.7784	60.0914	57.4005	54.742	52.145	49.6313	47.2167	44.9116	28.9134	30.8371	32.5272	33.9636	35.1452	36.0826	36.7932	37.2985	37.6212	37.784	0.425474	0.471393	0.518128	0.565199	0.612281	0.659138	0.705594	0.751511	0.796776	0.841297
11	67.8173	65.29	62.6626	59.9866	57.306	54.6573	52.0693	49.5639	47.1568	44.8584	29.1676	31.0423	32.6948	34.1017	35.26	36.1789	36.8748	37.3682	37.6813	37.8365	0.430091	0.475454	0.521759	0.568489	0.615293	0.661921	0.708186	0.753939	0.799065	0.843465
12	67.679	65.163	62.5468	59.8817	57.2115	54.5725	51.9935	49.4963	47.0967	44.805	29.4211	31.247	32.8618	34.2393	35.3744	36.2748	36.956	37.4376	37.7412	37.8888	0.434715	0.479521	0.525395	0.571783	0.61831	0.664708	0.71078	0.756371	0.801357	0.845636
13	67.5409	65.0361	62.4311	59.7768	57.117	54.4877	51.9176	49.4286	47.0364	44.7514	29.6738	31.4511	33.0284	34.3766	35.4885	36.3705	37.0369	37.5067	37.8009	37.9407	0.439346	0.483594	0.529038	0.575083	0.621331	0.6675	0.713379	0.758806	0.803652	0.84781
14	67.403	64.9093	62.3154	59.6719	57.0223	54.4027	51.8416	49.3607	46.9759	44.6977	29.9259	31.6546	33.1945	34.5135	35.6023	36.4658	37.1176	37.5756	37.8602	37.9924	0.443984	0.487674	0.532685	0.578387	0.624356	0.670295	0.715981	0.761244	0.805949	0.849987
15	67.2653	64.7827	62.1998	59.567	56.9277	54.3176	51.7654	49.2927	46.9153	44.6437	30.1772	31.8575	33.3601	34.6499	35.7157	36.5609	37.1979	37.6442	37.9193	38.0438	0.44863	0.49176	0.536339	0.581696	0.627386	0.673094	0.718587	0.763686	0.80825	0.852166
16	67.1277	64.6561	62.0842	59.4621	56.833	54.2325	51.6891	49.2246	46.8545	44.5896	30.4278	32.0599	33.5253	34.786	35.8287	36.6556	37.278	37.7124	37.9781	38.095	0.453283	0.495852	0.539997	0.585011	0.630421	0.675898	0.721196	0.766131	0.810554	0.854348
17	66.9903	64.5296	61.9687	59.3572	56.7382	54.1472	51.6127	49.1562	46.7936	44.5353	30.6777	32.2616	33.69	34.9216	35.9414	36.75	37.3578	37.7805	38.0367	38.1459	0.457943	0.499951	0.543662	0.58833	0.63346	0.678705	0.723809	0.768579	0.812861	0.856532
18	66.853	64.4033	61.8532	59.2523	56.6434	54.0619	51.5362	49.0878	46.7325	44.4808	30.9269	32.4628	33.8542	35.0569	36.0537	36.8441	37.4372	37.8482	38.0949	38.1965	0.46261	0.504055	0.547332	0.591654	0.636504	0.681516	0.726426	0.771031	0.815171	0.85872
19	66.716	64.2771	61.7378	59.1474	56.5485	53.9765	51.4596	49.0192	46.6712	44.4261	31.1753	32.6635	34.0179	35.1917	36.1657	36.9379	37.5164	37.9157	38.153	38.2469	0.467284	0.508166	0.551007	0.594983	0.639552	0.684332	0.729047	0.773486	0.817484	0.86091
20	66.5791	64.151	61.6224	59.0425	56.4537	53.891	51.3828	48.9505	46.6098	44.3713	31.423	32.8635	34.1812	35.3262	36.2773	37.0313	37.5953	37.9829	38.2107	38.297	0.471966	0.512284	0.554688	0.598317	0.642604	0.687152	0.731671	0.775944	0.819801	0.863104
21	66.4424	64.025	61.5071	58.9376	56.3587	53.8055	51.306	48.8816	46.5482	44.3163	31.67	33.0629	34.344	35.4602	36.3886	37.1245	37.6739	38.0498	38.2682	38.3469	0.476654	0.516407	0.558374	0.601657	0.645661	0.689975	0.734299	0.778406	0.82212	0.8653
22	66.3059	63.8991	61.3918	58.8327	56.2638	53.7199	51.229	48.8126	46.4864	44.2611	31.9163	33.2618	34.5063	35.5938	36.4996	37.2173	37.7522	38.1164	38.3254	38.3965	0.48135	0.520537	0.562066	0.605001	0.648722	0.692803	0.736931	0.780872	0.824443	0.867499
23	66.1695	63.7733	61.2767	58.7279	56.1688	53.6342	51.1519	48.7435	46.4246	44.2058	32.1618	33.4601	34.6681	35.7271	36.6102	37.3098	37.8303	38.1828	38.3824	38.4458	0.486052	0.524672	0.565764	0.60835	0.651789	0.695635	0.739567	0.783341	0.826769	0.869701
24	66.0334	63.6477	61.1616	58.623	56.0737	53.5484	51.0748	48.6743	46.3625	44.1503	32.4066	33.6578	34.8295	35.8599	36.7204	37.402	37.908	38.2489	38.4391	38.4949	0.490762	0.528814	0.569467	0.611704	0.654859	0.698471	0.742206	0.785813	0.829098	0.871906
25	65.8974	63.5222	61.0465	58.5182	55.9787	53.4625	50.9975	48.6049	46.3003	44.0946	32.6507	33.855	34.9904	35.9924	36.8303	37.4939	37.9855	38.3147	38.4955	38.5437	0.495478	0.532963	0.573175	0.615063	0.657934	0.701312	0.74485	0.788289	0.83143	0.874114
26	65.7616	63.3968	60.9315	58.4134	55.8836	53.3766	50.9201	48.5354	46.238	44.0388	32.8941	34.0515	35.1507	36.1244	36.9398	37.5855	38.0626	38.3802	38.5517	38.5923	0.500202	0.537117	0.576889	0.618427	0.661014	0.704156	0.747497	0.790769	0.833766	0.876325
27	65.626	63.2715	60.8166	58.3086	55.7885	53.2907	50.8427	48.4657	46.1755	43.9828	33.1367	34.2475	35.3107	36.256	37.049	37.6767	38.1395	38.4455	38.6076	38.6406	0.504932	0.541277	0.580609	0.621796	0.664098	0.707005	0.750148	0.793252	0.836105	0.878539
28	65.4906	63.1464	60.7018	58.2038	55.6933	53.2046	50.7651	48.396	46.1129	43.9267	33.3786	34.4428	35.4701	36.3873	37.1579	37.7677	38.2161	38.5105	38.6632	38.6887	0.50967	0.545444	0.584334	0.62517	0.667187	0.709858	0.752803	0.795738	0.838447	0.880757
29	65.3554	63.0214	60.587	58.099	55.5982	53.1185	50.6874	48.3261	46.0502	43.8704	33.6197	34.6376	35.6291	36.5181	37.2664	37.8583	38.2924	38.5753	38.7186	38.7365	0.514414	0.549617	0.588065	0.628549	0.67028	0.712715	0.755461	0.798229	0.840793	0.882977
30	65.2203	62.8966	60.4723	57.9943	55.503	53.0324	50.6097	48.2561	45.9873	43.8139	33.8602	34.8318	35.7876	36.6485	37.3745	37.9487	38.3684	38.6398	38.7738	38.7841	0.519166	0.553796	0.591801	0.631933	0.673378	0.715576	0.758124	0.800723	0.843142	0.8852
31	65.0855	62.7718	60.3577	57.8896	55.4078	52.9462	50.5319	48.186	45.9242	43.7573	34.0999	35.0255	35.9456	36.7785	37.4823	38.0387	38.4442	38.704	38.8287	38.8314	0.523924	0.55798	0.595542	0.635322	0.67648	0.718441	0.760791	0.80322	0.845494	0.887427
32	64.9509	62.6472	60.2432	57.7849	55.3126	52.8599	50.4539	48.1158	45.8611	43.7005	34.3388	35.2185	36.1031	36.9081	37.5897	38.1284	38.5196	38.7679	38.8833	38.8785	0.528689	0.562171	0.599289	0.638715	0.679587	0.721311	0.763461	0.805721	0.84785	0.889657
33	64.8164	62.5228	60.1287	57.6803	55.2174	52.7736	50.3759	48.0455	45.7977	43.6436	34.577	35.4109	36.2601	37.0373	37.6968	38.2178	38.5948	38.8316	38.9377	38.9253	0.533461	0.566368	0.603041	0.642114	0.682699	0.724185	0.766135	0.808226	0.850209	0.89189
34	64.6822	62.3985	60.0144	57.5757	55.1222	52.6872	50.2979	47.975	45.7343	43.5865	34.8145	35.6028	36.4167	37.1661	37.8036	38.3069	38.6697	38.895	38.9918	38.9719	0.53824	0.570572	0.606799	0.645518	0.685815	0.727063	0.768814	0.810735	0.852572	0.894126
35	64.5482	62.2743	59.9001	57.4711	55.0269	52.6008	50.2197	47.9045	45.6708	43.5293	35.0513	35.7941	36.5728	37.2945	37.91	38.3957	38.7443	38.9582	39.0457	39.0182	0.543025	0.574781	0.610562	0.648927	0.688935	0.729945	0.771496	0.813247	0.854938	0.896366
36	64.4143	62.1503	59.7859	57.3666	54.9317	52.5143	50.1414	47.8338	45.6071	43.472	35.2873	35.9847	36.7283	37.4225	38.016	38.4842	38.8186	39.0211	39.0993	39.0643	0.547817	0.578996	0.614331	0.65234	0.692061	0.732832	0.774182	0.815763	0.857308	0.898609
37	64.2807	62.0264	59.6718	57.2621	54.8364	52.4278	50.0631	47.7631	45.5432	43.4145	35.5226	36.1748	36.8835	37.5501	38.1218	38.5723	38.8927	39.0837	39.1527	39.1101	0.552616	0.583217	0.618105	0.655759	0.69519	0.735723	0.776872	0.818283	0.859681	0.900855
38	64.1473	61.9027	59.5578	57.1576	54.7412	52.3413	49.9847	47.6922	45.4793	43.3568	35.7571	36.3643	37.0381	37.6773	38.2271	38.6602	38.9664	39.1461	39.2058	39.1557	0.557422	0.587444	0.621884	0.659183	0.698325	0.738618	0.779566	0.820806	0.862058	0.903104
39	64.014	61.7791	59.4439	57.0532	54.6459	52.2547	49.9063	47.6213	45.4152	43.2991	35.9909	36.5532	37.1922	37.8041	38.3321	38.7478	39.0399	39.2082	39.2586	39.2011	0.562234	0.591677	0.625669	0.662611	0.701464	0.741517	0.782265	0.823333	0.864438	0.905357
40	63.881	61.6556	59.3301	56.9489	54.5506	52.1681	49.8277	47.5502	45.3511	43.2411	36.2239	36.7415	37.3459	37.9305	38.4368	38.835	39.1131	39.27	39.3113	39.2462	0.567053	0.595915	0.629459	0.666044	0.704607	0.74442	0.784967	0.825864	0.866821	0.907613
41	63.7482	61.5324	59.2164	56.8446	54.4554	52.0814	49.7491	47.4791	45.2868	43.1831	36.4563	36.9293	37.4991	38.0565	38.5411	38.9219	39.186	39.3316	39.3636	39.2911	0.571879	0.60016	0.633255	0.669483	0.707755	0.747328	0.787673	0.828398	0.869209	0.909872
42	63.6156	61.4092	59.1028	56.7403	54.3601	51.9947	49.6704	47.4078	45.2223	43.1249	36.6878	37.1164	37.6518	38.182	38.645	39.0085	39.2587	39.3929	39.4158	39.3357	0.576711	0.604411	0.637056	0.672926	0.710908	0.75024	0.790383	0.830937	0.871599	0.912135
43	63.4833	61.2862	58.9893	56.6361	54.2649	51.908	49.5917	47.3365	45.1578	43.0666	36.9187	37.3029	37.804	38.3072	38.7487	39.0949	39.331	39.454	39.4676	39.3801	0.581549	0.608667	0.640862	0.676374	0.714065	0.753157	0.793097	0.833479	0.873994	0.914401
44	63.3511	61.1634	58.8759	56.5319	54.1697	51.8213	49.5129	47.2651	45.0932	43.0081	37.1487	37.4889	37.9557	38.4319	38.8519	39.1809	39.4031	39.5148	39.5193	39.4243	0.586395	0.612929	0.644673	0.679827	0.717226	0.756077	0.795815	0.836025	0.876392	0.916671
45	63.2191	61.0408	58.7626	56.4278	54.0745	51.7345	49.434	47.1935	45.0284	42.9496	37.3781	37.6742	38.1069	38.5563	38.9548	39.2666	39.4749	39.5753	39.5707	39.4682	0.591246	0.617197	0.64849	0.683285	0.720392	0.759002	0.798537	0.838575	0.878793	0.918944
46	63.0874	60.9183	58.6494	56.3238	53.9793	51.6477	49.3551	47.1219	44.9636	42.8908	37.6067	37.859	38.2577	38.6802	39.0574	39.352	39.5464	39.6356	39.6218	39.5119	0.596104	0.621471	0.652312	0.686747	0.723563	0.761931	0.801263	0.841128	0.881199	0.92122
47	62.9559	60.7959	58.5363	56.2198	53.8841	51.5609	49.2761	47.0503	44.8986	42.832	37.8345	38.0431	38.4079	38.8037	39.1596	39.4371	39.6177	39.6956	39.6727	39.5554	0.600968	0.625751	0.656139	0.690215	0.726738	0.764864	0.803994	0.843686	0.883607	0.9235
48	62.8246	60.6738	58.4233	56.1159	53.7889	51.474	49.1971	46.9785	44.8335	42.7731	38.0616	38.2267	38.5577	38.9269	39.2615	39.5218	39.6887	39.7554	39.7234	39.5986	0.605839	0.630036	0.659971	0.693687	0.729918	0.767802	0.806728	0.846247	0.88602	0.925784
49	62.6935	60.5518	58.3105	56.012	53.6937	51.3871	49.118	46.9066	44.7683	42.714	38.288	38.4096	38.707	39.0496	39.363	39.6063	39.7594	39.8149	39.7738	39.6416	0.610716	0.634327	0.663809	0.697164	0.733102	0.770743	0.809466	0.848812	0.888436	0.928071
50	62.5627	60.4299	58.1977	55.9082	53.5986	51.3003	49.0389	46.8347	44.703	42.6548	38.5136	38.592	38.8558	39.1719	39.4642	39.6905	39.8298	39.8742	39.824	39.6844	0.615599	0.638623	0.667651	0.700646	0.736291	0.77369	0.812208	0.851381	0.890856	0.930361
51	62.4321	60.3083	58.0851	55.8045	53.5035	51.2134	48.9597	46.7627	44.6377	42.5955	38.7384	38.7737	39.0041	39.2938	39.565	39.7743	39.8999	39.9332	39.8739	39.7269	0.620489	0.642925	0.671499	0.704133	0.739484	0.77664	0.814954	0.853953	0.893279	0.932655
52	62.3017	60.1868	57.9726	55.7009	53.4084	51.1265	48.8805	46.6906	44.5722	42.536	38.9625	38.9549	39.1519	39.4153	39.6654	39.8579	39.9698	39.9919	39.9236	39.7692	0.625384	0.647233	0.675352	0.707624	0.742681	0.779594	0.817705	0.85653	0.895706	0.934952
53	62.1715	60.0655	57.8602	55.5973	53.3134	51.0395	48.8012	46.6185	44.5066	42.4765	39.1858	39.1354	39.2992	39.5364	39.7656	39.9411	40.0394	40.0504	39.973	39.8112	0.630286	0.651546	0.67921	0.711121	0.745884	0.782553	0.820459	0.85911	0.898137	0.937253
54	62.0416	59.9443	57.7479	55.4938	53.2184	50.9526	48.7219	46.5463	44.4409	42.4168	39.4084	39.3154	39.4461	39.657	39.8653	40.0241	40.1087	40.1087	40.0223	39.8531	0.635194	0.655865	0.683073	0.714621	0.74909	0.785516	0.823217	0.861695	0.900572	0.939558
55	61.9119	59.8233	57.6358	55.3903	53.1234	50.8657	48.6425	46.474	44.3752	42.3571	39.6303	39.4947	39.5924	39.7773	39.9648	40.1067	40.1777	40.1667	40.0712	39.8947	0.640108	0.660189	0.686942	0.718127	0.752301	0.788483	0.825979	0.864283	0.90301	0.941866
56	61.7824	59.7025	57.5237	55.287	53.0284	50.7787	48.5631	46.4016	44.3093	42.2972	39.8514	39.6735	39.7382	39.8972	40.0638	40.189	40.2465	40.2244	40.12	39.9361	0.645028	0.664519	0.690815	0.721637	0.755516	0.791454	0.828746	0.866875	0.905452	0.944178
57	61.6531	59.5819	57.4118	55.1837	52.9335	50.6918	48.4837	46.3292	44.2434	42.2372	40.0717	39.8516	39.8836	40.0166	40.1625	40.2711	40.315	40.2819	40.1685	39.9772	0.649954	0.668854	0.694693	0.725152	0.758736	0.79443	0.831516	0.86947	0.907898	0.946493
58	61.5241	59.4615	57.3001	55.0805	52.8386	50.6048	48.4042	46.2567	44.1774	42.1771	40.2913	40.0291	40.0285	40.1356	40.2609	40.3528	40.3832	40.3391	40.2167	40.0181	0.654886	0.673194	0.698576	0.728672	0.76196	0.79741	0.834291	0.87207	0.910347	0.948812
59	61.3953	59.3412	57.1884	54.9774	52.7437	50.5179	48.3247	46.1842	44.1113	42.1169	40.5101	40.2061	40.1728	40.2542	40.3589	40.4342	40.4511	40.3961	40.2648	40.0588	0.659823	0.67754	0.702464	0.732196	0.765189	0.800393	0.837069	0.874674	0.9128	0.951134
60	61.2668	59.2211	57.0769	54.8744	52.6489	50.4309	48.2452	46.1116	44.0451	42.0566	40.7281	40.3824	40.3167	40.3724	40.4566	40.5153	40.5188	40.4528	40.3126	40.0993	0.664767	0.681891	0.706357	0.735725	0.768422	0.803382	0.839851	0.877281	0.915257	0.95346
61	61.1385	59.1013	56.9656	54.7714	52.5542	50.344	48.1657	46.0389	43.9788	41.9962	40.9454	40.5581	40.4601	40.4902	40.5539	40.5961	40.5862	40.5093	40.3601	40.1396	0.669716	0.686248	0.710255	0.739259	0.771659	0.806374	0.842638	0.879892	0.917717	0.95579
62	61.0104	58.9816	56.8543	54.6686	52.4595	50.2571	48.0861	45.9662	43.9125	41.9357	41.162	40.7332	40.603	40.6076	40.6509	40.6766	40.6533	40.5655	40.4074	40.1796	0.674671	0.690609	0.714158	0.742797	0.774901	0.80937	0.845428	0.882507	0.920182	0.958123
63	60.8826	58.862	56.7432	54.5658	52.3648	50.1701	48.0065	45.8934	43.846	41.8751	41.3778	40.9077	40.7453	40.7246	40.7475	40.7567	40.7202	40.6215	40.4545	40.2194	0.679632	0.694976	0.718065	0.746339	0.778147	0.812371	0.848222	0.885126	0.92265	0.96046
64	60.755	58.7427	56.6323	54.4631	52.2702	50.0832	47.9268	45.8206	43.7795	41.8145	41.5928	41.0816	40.8872	40.8411	40.8438	40.8366	40.7867	40.6772	40.5014	40.259	0.684598	0.699348	0.721978	0.749886	0.781397	0.815375	0.851021	0.887749	0.925122	0.962801
65	60.6277	58.6236	56.5215	54.3605	52.1756	49.9963	47.8472	45.7478	43.713	41.7537	41.807	41.2549	41.0286	40.9573	40.9397	40.9162	40.853	40.7327	40.548	40.2983	0.68957	0.703725	0.725895	0.753438	0.784652	0.818384	0.853823	0.890376	0.927597	0.965145
66	60.5006	58.5047	56.4108	54.2581	52.0811	49.9094	47.7675	45.6748	43.6463	41.6928	42.0205	41.4275	41.1695	41.073	41.0352	40.9955	40.9191	40.7879	40.5944	40.3375	0.694547	0.708107	0.729817	0.756994	0.78791	0.821397	0.856629	0.893006	0.930076	0.967493
67	60.3738	58.3859	56.3003	54.1557	51.9866	49.8226	47.6878	45.6019	43.5796	41.6318	42.2333	41.5996	41.3099	41.1883	41.1304	41.0744	40.9848	40.8429	40.6406	40.3764	0.69953	0.712494	0.733743	0.760554	0.791173	0.824414	0.859439	0.89564	0.932559	0.969844
68	60.2472	58.2674	56.1899	54.0534	51.8922	49.7357	47.6081	45.5289	43.5128	41.5708	42.4452	41.771	41.4498	41.3032	41.2253	41.1531	41.0503	40.8976	40.6865	40.4151	0.704518	0.716886	0.737674	0.764119	0.794441	0.827435	0.862254	0.898279	0.935046	0.972199
69	60.1208	58.149	56.0796	53.9512	51.7979	49.6489	47.5284	45.4558	43.446	41.5097	42.6564	41.9419	41.5892	41.4177	41.3198	41.2314	41.1155	40.9521	40.7322	40.4536	0.709512	0.721283	0.74161	0.767688	0.797712	0.83046	0.865072	0.900921	0.937536	0.974558
70	59.9947	58.0309	55.9696	53.8491	51.7036	49.5621	47.4487	45.3828	43.379	41.4484	42.8669	42.1121	41.7281	41.5318	41.4139	41.3094	41.1804	41.0063	40.7776	40.4918	0.71451	0.725684	0.74555	0.771262	0.800988	0.833489	0.867894	0.903566	0.940031	0.976921
71	59.8689	57.9129	55.8596	53.7471	51.6094	49.4753	47.369	45.3096	43.3121	41.3871	43.0765	42.2817	41.8665	41.6454	41.5077	41.3872	41.2451	41.0603	40.8229	40.5299	0.719514	0.730091	0.749495	0.77484	0.804267	0.836522	0.87072	0.906216	0.942529	0.979287
72	59.7433	57.7952	55.7498	53.6453	51.5152	49.3885	47.2892	45.2365	43.245	41.3258	43.2854	42.4507	42.0044	41.7586	41.6012	41.4646	41.3095	41.1141	40.8679	40.5677	0.724523	0.734502	0.753444	0.778422	0.807551	0.839559	0.87355	0.90887	0.94503	0.981656
73	59.618	57.6776	55.6402	53.5435	51.4211	49.3018	47.2095	45.1633	43.1779	41.2643	43.4935	42.6191	42.1418	41.8715	41.6942	41.5417	41.3736	41.1675	40.9126	40.6053	0.729538	0.738918	0.757398	0.782008	0.810839	0.8426	0.876383	0.911527	0.947536	0.98403
74	59.4929	57.5603	55.5307	53.4419	51.3271	49.2151	47.1297	45.0901	43.1108	41.2028	43.7009	42.7868	42.2787	41.9839	41.787	41.6185	41.4375	41.2208	40.9572	40.6427	0.734557	0.743339	0.761356	0.785599	0.814131	0.845645	0.879221	0.914188	0.950045	0.986407
75	59.3681	57.4432	55.4214	53.3403	51.2331	49.1284	47.05	45.0168	43.0436	41.1412	43.9075	42.9539	42.4151	42.0958	41.8794	41.695	41.501	41.2738	41.0015	40.6799	0.739581	0.747764	0.765319	0.789194	0.817427	0.848694	0.882062	0.916853	0.952558	0.988788
76	59.2435	57.3262	55.3123	53.2389	51.1392	49.0418	46.9702	44.9435	42.9763	41.0795	44.1133	43.1205	42.5509	42.2074	41.9714	41.7712	41.5643	41.3265	41.0456	40.7168	0.74461	0.752194	0.769286	0.792793	0.820727	0.851747	0.884908	0.919521	0.955074	0.991172
77	59.1192	57.2095	55.2033	53.1376	51.0454	48.9552	46.8905	44.8702	42.909	41.0177	44.3183	43.2864	42.6863	42.3185	42.0631	41.8471	41.6274	41.379	41.0895	40.7536	0.749644	0.756629	0.773257	0.796396	0.824032	0.854804	0.887757	0.922194	0.957594	0.99356
78	58.9951	57.093	55.0944	53.0364	50.9517	48.8687	46.8108	44.7969	42.8417	40.9559	44.5226	43.4516	42.8212	42.4293	42.1544	41.9227	41.6901	41.4313	41.1331	40.7901	0.754683	0.761068	0.777232	0.800003	0.82734	0.857865	0.89061	0.92487	0.960118	0.995952
79	58.8714	56.9767	54.9858	52.9353	50.858	48.7821	46.731	44.7236	42.7743	40.894	44.7261	43.6163	42.9555	42.5396	42.2453	41.998	41.7526	41.4833	41.1765	40.8264	0.759726	0.765511	0.781212	0.803614	0.830652	0.860929	0.893466	0.92755	0.962646	0.998347
80	58.7478	56.8606	54.8773	52.8344	50.7645	48.6957	46.6513	44.6502	42.7068	40.8321	44.9288	43.7803	43.0894	42.6494	42.3359	42.0729	41.8148	41.5351	41.2197	40.8625	0.764774	0.769959	0.785195	0.807229	0.833968	0.863998	0.896327	0.930233	0.965177	1.00075
81	58.6246	56.7448	54.7689	52.7335	50.671	48.6092	46.5716	44.5768	42.6394	40.7701	45.1308	43.9437	43.2227	42.7589	42.4262	42.1476	41.8768	41.5866	41.2626	40.8984	0.769827	0.77441	0.789183	0.810849	0.837287	0.86707	0.899191	0.932921	0.967712	1.00315
82	58.5016	56.6291	54.6608	52.6328	50.5776	48.5228	46.4919	44.5034	42.5718	40.708	45.3319	44.1065	43.3556	42.8679	42.5161	42.222	41.9384	41.6379	41.3054	40.9341	0.774884	0.778867	0.793175	0.814472	0.840611	0.870146	0.902059	0.935612	0.970251	1.00555
83	58.3789	56.5137	54.5528	52.5322	50.4842	48.4365	46.4122	44.43	42.5043	40.6458	45.5323	44.2687	43.4879	42.9766	42.6056	42.296	41.9998	41.6889	41.3479	40.9696	0.779946	0.783327	0.797171	0.818099	0.843939	0.873226	0.904931	0.938306	0.972793	1.00796
84	58.2564	56.3985	54.445	52.4318	50.391	48.3502	46.3325	44.3565	42.4366	40.5836	45.7319	44.4302	43.6197	43.0848	42.6948	42.3697	42.061	41.7397	41.3901	41.0048	0.785011	0.787791	0.801171	0.82173	0.84727	0.876309	0.907806	0.941005	0.975339	1.01038
85	58.1342	56.2835	54.3373	52.3315	50.2978	48.264	46.2529	44.2831	42.369	40.5214	45.9308	44.5912	43.751	43.1925	42.7836	42.4432	42.1218	41.7902	41.4322	41.0399	0.790082	0.79226	0.805175	0.825364	0.850605	0.879396	0.910685	0.943707	0.977889	1.0128
86	58.0123	56.1687	54.2298	52.2313	50.2048	48.1778	46.1732	44.2096	42.3013	40.4591	46.1288	44.7514	43.8818	43.2999	42.872	42.5163	42.1824	41.8405	41.474	41.0747	0.795156	0.796733	0.809182	0.829003	0.853944	0.882487	0.913568	0.946412	0.980442	1.01522
87	57.8906	56.0542	54.1226	52.1312	50.1118	48.0917	46.0936	44.1362	42.2336	40.3967	46.3261	44.9111	44.0121	43.4068	42.9601	42.5891	42.2427	41.8906	41.5156	41.1093	0.800235	0.801209	0.813194	0.832645	0.857286	0.885582	0.916454	0.949122	0.982999	1.01764
88	57.7693	55.9399	54.0154	52.0313	50.0189	48.0056	46.014	44.0627	42.1659	40.3343	46.5226	45.0701	44.1419	43.5133	43.0479	42.6616	42.3028	41.9404	41.557	41.1437	0.805317	0.805689	0.817209	0.836291	0.860632	0.88868	0.919345	0.951835	0.98556	1.02007
89	57.6482	55.8258	53.9085	51.9315	49.9261	47.9196	45.9345	43.9892	42.0981	40.2718	46.7183	45.2286	44.2712	43.6194	43.1353	42.7338	42.3625	41.99	41.5981	41.1779	0.810404	0.810173	0.821228	0.839941	0.863982	0.891782	0.922238	0.954551	0.988124	1.0225
90	57.5273	55.7119	53.8017	51.8318	49.8334	47.8336	45.8549	43.9158	42.0303	40.2093	46.9132	45.3863	44.3999	43.725	43.2223	42.8057	42.422	42.0393	41.6391	41.2119	0.815494	0.814661	0.825251	0.843594	0.867335	0.894887	0.925135	0.957271	0.990691	1.02494
91	57.4068	55.5983	53.6952	51.7323	49.7409	47.7477	45.7754	43.8423	41.9625	40.1468	47.1073	45.5435	44.5282	43.8302	43.309	42.8773	42.4812	42.0884	41.6798	41.2457	0.820588	0.819153	0.829277	0.847251	0.870692	0.897996	0.928036	0.959995	0.993263	1.02737
92	57.2865	55.4849	53.5888	51.6329	49.6484	47.6619	45.696	43.7688	41.8947	40.0842	47.3007	45.7	44.6559	43.935	43.3953	42.9485	42.5402	42.1372	41.7203	41.2793	0.825686	0.823648	0.833307	0.850911	0.874052	0.901108	0.93094	0.962722	0.995837	1.02982
93	57.1665	55.3717	53.4826	51.5337	49.556	47.5761	45.6165	43.6953	41.8268	40.0215	47.4932	45.8559	44.7831	44.0394	43.4812	43.0195	42.5989	42.1858	41.7605	41.3127	0.830788	0.828147	0.83734	0.854574	0.877416	0.904224	0.933848	0.965453	0.998416	1.03226
94	57.0468	55.2587	53.3766	51.4346	49.4637	47.4904	45.5371	43.6219	41.7589	39.9588	47.685	46.0111	44.9098	44.1433	43.5668	43.0901	42.6573	42.2341	41.8006	41.3458	0.835893	0.832649	0.841376	0.858242	0.880783	0.907344	0.936759	0.968187	1.001	1.03471
95	56.9274	55.146	53.2707	51.3357	49.3715	47.4048	45.4577	43.5484	41.691	39.8961	47.876	46.1657	45.036	44.2468	43.652	43.1605	42.7154	42.2822	41.8404	41.3788	0.841002	0.837154	0.845416	0.861912	0.884154	0.910466	0.939674	0.970924	1.00358	1.03716
96	56.8082	55.0336	53.1651	51.2369	49.2795	47.3192	45.3784	43.475	41.6231	39.8333	48.0662	46.3197	45.1616	44.3499	43.7369	43.2305	42.7733	42.3301	41.88	41.4115	0.846114	0.841663	0.84946	0.865586	0.887528	0.913592	0.942592	0.973665	1.00617	1.03962
97	56.6893	54.9213	53.0597	51.1383	49.1875	47.2337	45.2991	43.4016	41.5552	39.7705	48.2556	46.4731	45.2868	44.4526	43.8214	43.3002	42.8309	42.3777	41.9193	41.4441	0.851229	0.846175	0.853506	0.869263	0.890905	0.916722	0.945513	0.97641	1.00876	1.04208
98	56.5707	54.8093	52.9544	51.0398	49.0956	47.1483	45.2198	43.3281	41.4872	39.7077	48.4442	46.6258	45.4114	44.5548	43.9055	43.3696	42.8882	42.4251	41.9585	41.4764	0.856348	0.850691	0.857556	0.872943	0.894286	0.919854	0.948438	0.979158	1.01136	1.04454
99	56.4524	54.6976	52.8494	50.9414	49.0039	47.063	45.1406	43.2547	41.4193	39.6449	48.632	46.7779	45.5355	44.6566	43.9893	43.4387	42.9453	42.4722	41.9974	41.5086	0.861469	0.855209	0.861609	0.876627	0.897669	0.92299	0.951366	0.981909	1.01396	1.04701
100	56.3344	54.586	52.7445	50.8432	48.9123	46.9777	45.0615	43.1813	41.3513	39.582	48.8191	46.9293	45.6591	44.758	44.0727	43.5075	43.002	42.5191	42.0361	41.5405	0.866594	0.859731	0.865665	0.880313	0.901056	0.92613	0.954297	0.984664	1.01656	1.04948
