# Supplementary material for: Visualization of microwave near-field distribution in sodium chloride and glucose aqueous solutions by a thermo-elastic optical indicator microscope
Source: Sci Rep. 2021 Jan 28;11:2589. doi: 10.1038/s41598-020-80328-8 (PMC7843988; doi:10.1038/s41598-020-80328-8)
Supplement: Supplementary file 3 — Supplementary Information 3. [file 41598_2020_80328_MOESM3_ESM.xlsx]

## Sheet: Glucose
	GHz (real)										GHz (imag)										GHz (loss tangent)
mg/ml	7	8	9	10	11	12	13	14	15	16	7	8	9	10	11	12	13	14	15	16	7	8	9	10	11	12	13	14	15	16
0	71.6492	69.2487	66.7404	64.1722	61.5858	59.0164	56.4927	54.037	51.6658	49.391	24.2769	26.6866	28.7783	30.5604	32.0484	33.2627	34.2264	34.9644	35.5016	35.8625	0.33883	0.385373	0.431197	0.476225	0.520387	0.563617	0.605855	0.647046	0.687139	0.726093
5	71.1947	68.737	66.1791	63.5708	60.9549	58.3671	55.8355	53.382	51.0221	48.7664	24.3847	26.7531	28.7915	30.5112	31.9303	33.0718	33.9612	34.6254	35.0909	35.3833	0.342507	0.389209	0.435055	0.479957	0.523835	0.566617	0.608236	0.648634	0.687759	0.725568
10	70.7529	68.2422	65.6395	62.9961	60.3559	57.7546	55.2201	52.7731	50.4283	48.1951	24.4696	26.7944	28.7781	30.4348	31.7852	32.8551	33.6722	34.2653	34.6625	34.8904	0.345846	0.392636	0.438427	0.483121	0.52663	0.568874	0.609783	0.649296	0.687363	0.723941
15	70.3234	67.7638	65.1207	62.447	59.7873	57.1771	54.6438	52.2072	49.8808	47.6727	24.534	26.8134	28.7414	30.3348	31.6173	32.6171	33.3643	33.8893	34.2215	34.3887	0.348873	0.395689	0.441356	0.485769	0.528831	0.570458	0.610578	0.649131	0.686067	0.721349
20	69.906	67.3013	64.622	61.9223	59.2473	56.6324	54.104	51.6811	49.3758	47.195	24.5802	26.8129	28.6846	30.2149	31.4306	32.3621	33.0417	33.5016	33.7724	33.8825	0.351618	0.3984	0.443882	0.487949	0.530498	0.571441	0.610708	0.648238	0.683987	0.717925
25	69.5003	66.8541	64.1424	61.4208	58.7344	56.1183	53.5982	51.1916	48.9096	46.7578	24.6107	26.7955	28.6106	30.0785	31.2285	32.0938	32.7085	33.1063	33.319	33.3757	0.354109	0.400806	0.446048	0.489712	0.53169	0.571895	0.610254	0.646714	0.681237	0.7138
30	69.1058	66.4215	63.681	60.9411	58.2468	55.6327	53.1234	50.7356	48.4786	46.357	24.6274	26.7639	28.5224	29.9286	31.0145	31.8157	32.3681	32.707	32.8649	32.8717	0.356373	0.40294	0.447895	0.491108	0.532468	0.571888	0.6093	0.644656	0.677926	0.709099
35	68.722	66.0026	63.2368	60.4817	57.7825	55.1732	52.6772	50.3098	48.0793	45.9887	24.6326	26.7203	28.4226	29.7682	30.7917	31.5309	32.0238	32.3067	32.4132	32.3734	0.358438	0.404837	0.449464	0.492185	0.532889	0.57149	0.607925	0.642155	0.67416	0.703943
40	68.3483	65.5968	62.8084	60.0411	57.3399	54.7376	52.2568	49.9114	47.7083	45.6492	24.6281	26.667	28.3137	29.5998	30.5627	31.2424	31.6785	31.9084	31.9665	31.8834	0.360332	0.406528	0.450795	0.492992	0.53301	0.570767	0.606207	0.6393	0.670041	0.698444
45	67.9841	65.2031	62.395	59.618	56.9169	54.3237	51.8597	49.5373	47.3622	45.3349	24.6158	26.606	28.198	29.426	30.3303	30.9528	31.3347	31.5145	31.5273	31.4038	0.362081	0.408049	0.451927	0.493576	0.532887	0.569784	0.60422	0.636178	0.665664	0.692708
50	67.6288	64.8207	61.9951	59.2108	56.5118	53.9293	51.4832	49.1846	47.0379	45.0422	24.5975	26.5395	28.0776	29.2491	30.0967	30.6644	30.9948	31.1274	31.0976	30.9366	0.363713	0.40943	0.4529	0.493983	0.532574	0.568604	0.602037	0.632867	0.661118	0.686835
55	67.2817	64.4485	61.6077	58.8179	56.1227	53.5522	51.1249	48.8506	46.7323	44.768	24.5748	26.4692	27.9546	29.0712	29.8642	30.3794	30.6608	30.7488	30.6792	30.4833	0.365253	0.410703	0.453752	0.494258	0.532123	0.567286	0.599724	0.629446	0.656489	0.680918
60	66.9421	64.0858	61.2314	58.4379	55.7479	53.1903	50.7824	48.5326	46.4426	44.5092	24.5494	26.3969	27.8308	28.8943	29.6347	30.0998	30.3347	30.3806	30.2738	30.0455	0.366726	0.4119	0.454518	0.494444	0.531584	0.565888	0.597347	0.625984	0.651855	0.675039
65	66.6093	63.7315	60.8652	58.0692	55.3854	52.8415	50.4534	48.2281	46.1659	44.2629	24.5227	26.3242	27.708	28.72	29.4099	29.8272	30.0181	30.0244	29.8827	29.6242	0.368157	0.413049	0.455236	0.494583	0.531005	0.564465	0.594966	0.62255	0.647288	0.669278
70	66.2826	63.3847	60.5077	57.7103	55.0336	52.5038	50.1356	47.9345	45.8998	44.0262	24.4962	26.2527	27.5878	28.5501	29.1916	29.5632	29.7123	29.6813	29.507	29.2204	0.369572	0.414181	0.455939	0.494714	0.530433	0.563068	0.59264	0.619206	0.642856	0.663706
75	65.9613	63.0443	60.1578	57.3599	54.6907	52.1753	49.8268	47.6496	45.6416	43.7965	24.4711	26.1838	27.4717	28.3861	28.9812	29.3093	29.4189	29.3527	29.1477	28.8351	0.370992	0.415324	0.456661	0.494878	0.52991	0.561747	0.590422	0.616011	0.638622	0.658388
80	65.6445	62.7096	59.8143	57.0165	54.3551	51.8541	49.5251	47.3712	45.3891	43.5715	24.4487	26.1189	27.3611	28.2294	28.78	29.0667	29.1388	29.0395	28.8059	28.4689	0.372441	0.416505	0.457434	0.49511	0.52948	0.560548	0.588363	0.61302	0.634643	0.653384
85	65.3316	62.3795	59.4761	56.6786	54.0253	51.5384	49.2285	47.0971	45.14	43.3488	24.4302	26.0591	27.2572	28.0812	28.5893	28.8365	28.8731	28.7426	28.4821	28.1224	0.373942	0.417751	0.458289	0.495447	0.529183	0.559515	0.586511	0.610283	0.630972	0.648747
90	65.0219	62.0531	59.1419	56.3451	53.6996	51.2266	48.9351	46.8254	44.8922	43.1263	24.4167	26.0056	27.1613	27.9428	28.4101	28.6198	28.6227	28.4627	28.1769	27.7961	0.375516	0.419087	0.459256	0.495922	0.529056	0.55869	0.584912	0.607847	0.627658	0.644528
95	64.7147	61.7294	58.8107	56.0145	53.3766	50.9169	48.6431	46.5542	44.6438	42.9019	24.4093	25.9596	27.0743	27.815	28.2435	28.4175	28.3884	28.2006	27.8911	27.4903	0.377183	0.420539	0.460364	0.496569	0.529136	0.558114	0.583606	0.605758	0.624747	0.640772
100	64.4092	61.4077	58.4814	55.6855	53.0549	50.6078	48.3508	46.2816	44.3928	42.6737	24.4088	25.922	26.9974	27.699	28.0903	28.2302	28.1709	27.9567	27.6248	27.2054	0.378965	0.42213	0.461642	0.497418	0.529457	0.557824	0.582636	0.604057	0.622281	0.637523
